# Supplementary material for: Establishment of a CRISPR/Cas9-Based Genome Editing System in Macrobrachium rosenbergii
Source: Animals (Basel). 2025 Dec 19;16(1):13. doi: 10.3390/ani16010013 (PMC12784933; doi:10.3390/ani16010013)
Supplement: Supplementary file 1 [file animals-16-00013-s001.zip]

Archive with 1 entries (1 files):
- animals-4012998-supplementary.docx
